# Supplementary material for: Biogenic volatile release from permafrost thaw is determined by the soil microbial sink
Source: Nat Commun. 2018 Aug 24;9:3412. doi: 10.1038/s41467-018-05824-y (PMC6109083; doi:10.1038/s41467-018-05824-y)
Supplement: Supplementary file 4 — Supplementary Data 1 [file 41467_2018_5824_MOESM4_ESM.xlsx]

## Sheet: Sheet1
				Uptake exp.	Release experiment
Mass to charge ratio	Possible compound	Possible empirical formula	Δ mDa	Permafrost soil	Permafrost soil	Mineral soil	Organic soil
	Ethynyl radical			0.13 ± 0.06	0.40 ± 0.06	0.06 ± 0.02	0.03 ± 0.01
30.994		O15N+	0.1	nd	4.36 ± 1.89	5.71 ± 2.62	2.57 ± 1.44
31.018	Formaldehyde	CH2OH+	0.2	223 ± 162	686 ± 95.1	21.5 ± 9.87	10.3 ± 5.8
33.033	Methanol	CH4OH+	0.1	1244 ± 1024	2184 ± 427	9.70 ± 3.86	2.14 ± 1.21
34.997				nd	0.18 ± 0.08	0.20 ± 0.10	0.07 ± 0.04
35.037				0.95 ± 0.68	1.54 ± 0.28	0.23 ± 0.03	0.13 ± 0.03
36.02				nd	6.60 ± 2.85	8.97 ± 4.11	4.05 ± 2.28
39.962				0.26 ± 0.26	0.70 ± 0.28	0.85 ± 0.40	1.09 ± 0.74
40.038				1.00 ± 0.10	0.43 ± 0.10	0.61 ± 0.16	0.37 ± 0.09
41.038	Propyne, 1.2-propadiene, cyclopropene	C3H4H+	0.5	19.6 ± 12.9	66.1 ± 8.30	3.68 ± 1.33	1.55 ± 0.76
42.009				1.89 ± 0.86	9.60 ± 1.80	0.25 ± 0.11	0.21 ± 0.13
42.034	Acetronile	C2H3NH+	0.2	163 ± 77.7	705 ± 154	0.83 ± 0.38	0.33 ± 0.19
43.017	Ketene	C2H2OH+	0.4	19.5 ± 12.2	160 ± 23.6	46.8 ± 19.8	2.32 ± 1.31
43.054	Cyclopropane, propene	C3H6H+	0.4	17.4 ± 11.5	60.6 ± 7.65	3.00 ± 0.87	1.33 ± 0.54
43.989				0.09 ± 0.09	0.25 ± 0.11	0.32 ± 0.15	0.27 ± 0.15
44.013		CHONH+	0.3	nd	1.75 ± 0.76	1.77 ± 0.81	0.78 ± 0.44
45.033	Acetaldehyde	C2H4OH+	0.3	482 ± 220	1537 ± 187	37.3 ± 20.2	3.72 ± 2.10
45.992		O2N+	0.5	nd	2.24 ± 0.97	2.85 ± 1.31	1.31 ± 0.74
46.03	Foramide			2.31 ± 1.41	21.0 ± 4.33	6.12 ± 2.45	1.37 ± 0.77
47.013	Formic acid	CH2O2H+	-0.1	0.6 ± 0.63	11.1 ± 4.90	29.3 ± 11.9	3.44 ± 1.94
47.023				nd	10.5 ± 4.52	13.7 ± 6.28	6.09 ± 3.43
47.049	Ethanol	C2H6OH+	0.5	3318 ± 1968	12455 ± 1652	4.81 ± 2.22	1.99 ± 1.12
47.984				0.02 ± 0.01	0.06 ± 0.02	0.03 ± 0.01	0.02 ± 0.01
48.008				0.01 ± 0.01	0.31 ± 0.09	0.45 ± 0.13	0.11 ± 0.05
48.018				nd	0.26 ± 0.10	0.41 ± 0.17	0.08 ± 0.04
48.052				nd	14.9 ± 1.97	0.03 ± 0.01	0.02 ± 0.01
49.014	Methanethiol			0.17 ± 0.08	0.39 ± 0.07	0.18 ± 0.06	0.05 ± 0.02
49.027	Methylphosphine	CH4O2H+	1	0.31 ± 0.20	1.07 ± 0.14	0.07 ± 0.03	0.03 ± 0.02
49.053				0.38 ± 0.22	1.43 ± 0.19	0.04 ± 0.01	0.01 ± 0.005
49.999				nd	28.1 ± 12.1	37.5 ± 17.2	17.3 ± 9.76
50.987				0.06 ± 0.01	0.14 ± 0.04	0.14 ± 0.05	0.10 ± 0.04
51.007				nd	0.37 ± 0.16	0.53 ± 0.24	0.22 ± 0.12
51.043				4.21 ± 3.44	7.60 ± 1.56	0.14 ± 0.03	0.05 ± 0.01
51.94				nd	5.68 ± 2.46	7.46 ± 3.43	3.55 ± 2.00
52.94				nd	0.66 ± 0.28	0.87 ± 0.40	0.42 ± 0.24
53.939		Fe+		nd	2.43 ± 1.05	3.10 ± 1.42	1.47 ± 0.83
55.934				nd	35.6 ± 15.4	45.8 ± 21.0	21.6 ± 12.1
56.935				nd	0.82 ± 0.36	1.03 ± 0.47	0.50 ± 0.28
57.034	2-propenal, methylketene	C3H4OH+	-0.1	2.86 ± 2.18	14.4 ± 1.83	1.66 ± 0.66	0.26 ± 0.15
57.069	2-butene	C4H8H+	0.5	22.4 ± 14.2	68.9 ± 8.70	2.03 ± 0.98	2.17 ± 1.09
57.935				nd	2.66 ± 1.15	3.33 ± 1.53	1.64 ± 0.92
59.049	Acetone	C3H6OH+	0.6	276 ± 161	1168 ± 145	7.94 ± 3.23	1.77 ± 1.00
59.93				nd	1.03 ± 0.44	1.29 ± 0.59	0.62 ± 0.35
59.994				0.005 ± 0.005	0.12 ± 0.05	0.07 ± 0.03	0.03 ± 0.02
60.044		C2H5ONH+	0	6.22 ± 4.55	31.2 ± 4.40	2.65 ± 1.03	0.67 ± 0.38
61.028	Acetic acid	C2H4O2H+	0.8	8.48 ± 8.83	137 ± 30.9	87.9 ± 36.0	4.59 ± 2.59
61.928				nd	0.15 ± 0.06	0.18 ± 0.09	0.08 ± 0.05
62.031				0.24 ± 0.25	3.46 ± 0.78	2.14 ± 0.86	0.13 ± 0.07
62.929				nd	0.27 ± 0.12	0.34 ± 0.15	0.16 ± 0.09
63.007		CH2O3H+	0.9	nd	0.58 ± 0.26	0.72 ± 0.33	0.31 ± 0.17
63.026	Ethanethiol, dimethyl sulfide			0.98 ± 0.46	1.19 ± 0.22	0.44 ± 0.16	0.10 ± 0.05
63.042	1,2-ethanediol			0.55 ± 0.30	2.23 ± 0.33	0.59 ± 0.25	0.10 ± 0.04
63.927				nd	0.05 ± 0.02	0.06 ± 0.03	0.03 ± 0.01
63.978				nd	0.26 ± 0.11	0.34 ± 0.15	0.15 ± 0.09
64.928				nd	0.12 ± 0.05	0.17 ± 0.08	0.07 ± 0.04
65.022	Ethyl chloride			0.01 ± 0.01	0.46 ± 0.12	0.74 ± 0.26	0.09 ± 0.04
65.059				1.59 ± 0.94	5.93 ± 0.80	0.02 ± 0.01	0.01 ± 0.004
66.046				0.05 ± 0.02	0.13 ± 0.03	0.04 ± 0.01	0.01 ± 0.004
66.488				0.24 ± 0.03	0.13 ± 0.04	0.20 ± 0.06	0.06 ± 0.03
66.497				0.002 ± 0.002	0.07 ± 0.02	0.06 ± 0.03	0.05 ± 0.03
66.521				nd	0.06 ± 0.02	0.10 ± 0.05	0.04 ± 0.02
67.054	1,3-cyclopentadiene	C5H6H+	0.4	0.59 ± 0.19	1.52 ± 0.42	0.17 ± 0.08	0.14 ± 0.07
67.171				nd	0.12 ± 0.04	0.18 ± 0.10	0.07 ± 0.03
67.799				nd	0.21 ± 0.09	0.25 ± 0.11	0.15 ± 0.08
67.823				nd	0.09 ± 0.03	0.16 ± 0.09	0.05 ± 0.03
68.058	Cyclopropanecarbonitrile, pyrrole			0.13 ± 0.04	0.33 ± 0.09	0.07 ± 0.03	0.02 ± 0.01
68.452				0.04 ± 0.01	0.11 ± 0.04	0.12 ± 0.06	0.07 ± 0.04
68.464				nd	0.05 ± 0.02	0.05 ± 0.03	0.01 ± 0.01
68.476				nd	0.04 ± 0.01	0.07 ± 0.04	0.03 ± 0.01
68.994				nd	0.13 ± 0.06	0.14 ± 0.06	0.08 ± 0.04
69.07	Isoprene	C5H8H+	0.4	13.1 ± 4.37	34.2 ± 10.4	3.79 ± 1.79	1.61 ± 0.94
70.033				0.01 ± 0.01	0.13 ± 0.05	0.05 ± 0.02	0.03 ± 0.01
70.073				0.53 ± 0.18	1.71 ± 0.39	0.17 ± 0.08	0.09 ± 0.05
71.049	Crotonaldehyde	C4H6OH+	0.4	1.81 ± 0.76	5.19 ± 1.13	1.11 ± 0.42	0.28 ± 0.16
71.085		C5H10H+	0.5	2.41 ± 1.24	7.10 ± 0.94	1.08 ± 0.33	0.62 ± 0.27
71.949				nd	0.04 ± 0.01	0.04 ± 0.02	0.02 ± 0.01
72.008		C2HO2NH+	0	nd	0.03 ± 0.01	0.04 ± 0.02	0.03 ± 0.01
72.046		C3H5ONH+	-1.1	0.14 ± 0.09	1.55 ± 0.35	0.32 ± 0.15	0.16 ± 0.09
72.087				0.13 ± 0.08	0.49 ± 0.07	0.15 ± 0.04	0.06 ± 0.02
73.028		C3H4O2H+	0.2	0.16 ± 0.12	4.67 ± 0.91	1.44 ± 0.56	0.35 ± 0.2
73.064	2-butanone	C4H8OH+	0.5	47.8 ± 33.7	452 ± 91.8	1.82 ± 0.65	0.29 ± 0.16
73.945				nd	0.38 ± 0.17	0.49 ± 0.23	0.22 ± 0.13
74.024		C2H3O2NH+	0	nd	0.35 ± 0.15	0.46 ± 0.21	0.18 ± 0.10
74.061		C3H7ONH+	-0.8	1.69 ± 1.33	16.4 ± 3.25	0.80 ± 0.26	0.11 ± 0.06
75.043	Propanic acid, formic acid, ethyl ester, acetic acid, methyl ester	C3H6O2H+	1	0.22 ± 0.15	5.48 ± 1.35	5.83 ± 2.27	0.45 ± 0.25
75.946				nd	0.36 ± 0.16	0.50 ± 0.23	0.23 ± 0.13
76.046				0.01 ± 0.01	0.15 ± 0.05	0.21 ± 0.09	0.03 ± 0.02
76.945				0.003 ± 0.001	0.02 ± 0.01	0.02 ± 0.01	0.01 ± 0.01
77.007				0.003 ± 0.003	0.12 ± 0.03	0.13 ± 0.06	0.01 ± 0.01
77.018				0.03 ± 0.01	0.13 ± 0.03	0.08 ± 0.03	0.01 ± 0.01
77.049				0.03 ± 0.02	0.15 ± 0.02	0.07 ± 0.02	0.02 ± 0.01
77.941				nd	0.14 ± 0.06	0.19 ± 0.09	0.09 ± 0.05
78.046				nd	0.29 ± 0.13	0.36 ± 0.16	0.17 ± 0.10
78.941				0.01 ± 0.002	0.03 ± 0.01	0.06 ± 0.01	0.01 ± 0.004
78.967				0.36 ± 0.21	0.94 ± 0.20	0.02 ± 0.01	0.02 ± 0.004
78.996				0.01 ± 0.004	0.04 ± 0.01	0.04 ± 0.02	0.01 ± 0.01
79.019		C5H2OH+	-1.6	0.02 ± 0.004	0.18 ± 0.03	0.12 ± 0.03	0.03 ± 0.01
79.04		C2H6O3H+	-0.9	0.004 ± 0.003	0.16 ± 0.04	0.26 ± 0.10	0.01 ± 0.01
79.052	Benzene	CH6O2N2H+	-1.6	1.01 ± 0.35	4.44 ± 0.68	0.38 ± 0.14	0.13 ± 0.07
79.939				nd	0.02 ± 0.01	0.05 ± 0.02	0.01 ± 0.01
80.023				0.01 ± 0.002	0.02 ± 0.01	0.04 ± 0.01	0.02 ± 0.01
80.051		C5H5NH+	-1.4	0.05 ± 0.01	0.27 ± 0.05	0.10 ± 0.03	0.04 ± 0.02
80.94				nd	0.05 ± 0.02	0.06 ± 0.03	0.03 ± 0.02
81.069 +137.133	Monoterpenes	C6H8H+	0.4	1.84 ± 0.44	22.1 ± 3.10	0.67 ± 0.32	0.50 ± 0.25
81.938				0.01 ± 0.004	0.03 ± 0.01	0.05 ± 0.01	0.02 ± 0.01
82.003				0.001 ± 0.001	0.02 ± 0.01	0.03 ± 0.01	0.02 ± 0.01
82.039				0.004 ± 0.002	0.03 ± 0.01	0.04 ± 0.02	0.01 ± 0.004
82.073				0.23 ± 0.06	1.06 ± 0.19	0.07 ± 0.03	0.03 ± 0.01
83.049		C5H6OH+	0	0.54 ± 0.14	0.82 ± 0.27	0.72 ± 0.31	0.07 ± 0.04
83.085		C6H10H+	0.3	5.79 ± 1.89	21.2 ± 4.54	1.33 ± 0.65	1.03 ± 0.58
83.93				nd	0.06 ± 0.02	0.06 ± 0.03	0.04 ± 0.02
84.046		C4H5ONH+	-1.7	0.03 ± 0.01	0.13 ± 0.06	0.17 ± 0.06	0.05 ± 0.03
84.088				0.49 ± 0.16	1.75 ± 0.37	0.12 ± 0.06	0.06 ± 0.03
84.965				nd	0.36 ± 0.16	0.44 ± 0.20	0.25 ± 0.14
85.029		C4H4O2H+	-0.4	nd	0.14 ± 0.06	0.60 ± 0.25	0.07 ± 0.04
85.064		C5H8OH+	0.5	1.66 ± 0.89	4.78 ± 0.73	0.61 ± 0.22	0.13 ± 0.07
85.101		C6H12H+	0.6	1.44 ± 0.79	5.85 ± 0.70	0.45 ± 0.13	0.47 ± 0.12
85.944				nd	0.04 ± 0.02	0.05 ± 0.02	0.03 ± 0.02
86.025		C3H3O2NH+	-1.3	nd	0.04 ± 0.02	0.08 ± 0.03	0.03 ± 0.02
86.061		C4H7ONH+	-0.6	nd	0.34 ± 0.13	0.31 ± 0.13	0.13 ± 0.07
86.104				0.10 ± 0.06	0.40 ± 0.05	0.06 ± 0.01	0.04 ± 0.01
86.962				nd	0.13 ± 0.05	0.15 ± 0.07	0.08 ± 0.05
87.044		C4H6O2H+	0.5	2.00 ± 1.32	3.84 ± 0.90	2.35 ± 0.87	0.45 ± 0.25
87.08		C5H10OH+	0.6	3.76 ± 0.96	11.9 ± 1.03	0.12 ± 0.06	0.08 ± 0.04
87.925				nd	0.10 ± 0.04	0.10 ± 0.05	0.05 ± 0.03
88.042				nd	0.15 ± 0.06	0.15 ± 0.07	0.06 ± 0.04
88.076		C4H9ONH+	-0.8	0.17 ± 0.05	0.58 ± 0.10	0.14 ± 0.05	0.03 ± 0.01
88.952				nd	0.33 ± 0.14	0.41 ± 0.19	0.19 ± 0.11
89.034		C2H4O2N2H+	0.9	nd	0.23 ± 0.10	0.34 ± 0.15	0.14 ± 0.08
89.059		C4H8O2H+	1	nd	1.25 ± 0.40	2.36 ± 0.90	0.20 ± 0.11
89.949				nd	0.09 ± 0.04	0.11 ± 0.05	0.05 ± 0.03
90.033		C6H3NH+	1.2	nd	0.05 ± 0.02	0.07 ± 0.03	0.03 ± 0.02
90.062				nd	0.06 ± 0.02	0.08 ± 0.03	0.02 ± 0.01
90.948				nd	5.18 ± 2.25	6.43 ± 2.95	3.09 ± 1.74
91.042				1.48 ± 0.79	5.22 ± 0.70	0.40 ± 0.19	0.19 ± 0.11
91.947				nd	0.21 ± 0.09	0.26 ± 0.12	0.12 ± 0.07
92.058				0.36 ± 0.12	1.24 ± 0.17	0.10 ± 0.03	0.05 ± 0.02
93.036				1.47 ± 1.19	6.45 ± 1.14	7.13 ± 1.80	0.52 ± 0.23
93.069	Toluene	C7H8H+	0.7	2.33 ± 0.68	12.9 ± 3.32	1.2 ± 0.39	0.49 ± 0.24
93.955				nd	2.53 ± 1.09	3.48 ± 1.59	1.58 ± 0.89
94.953				nd	0.07 ± 0.03	0.09 ± 0.04	0.04 ± 0.02
95				0.84 ± 0.53	2.13 ± 0.47	0.48 ± 0.15	0.08 ± 0.03
95.018				0.04 ± 0.02	1.32 ± 0.30	2.55 ± 0.82	0.11 ± 0.06
95.031				0.02 ± 0.02	0.34 ± 0.12	0.79 ± 0.30	0.38 ± 0.15
95.046		CH6O3N2H+	-1.2	nd	0.79 ± 0.26	5.11 ± 1.81	0.94 ± 0.47
95.085		C7H10H+	0.5	0.45 ± 0.14	1.72 ± 0.37	0.26 ± 0.10	0.14 ± 0.07
95.951				nd	1.05 ± 0.45	1.40 ± 0.64	0.64 ± 0.36
96.952				nd	0.05 ± 0.02	0.07 ± 0.03	0.03 ± 0.02
97.011				0.01 ± 0.01	0.22 ± 0.10	0.38 ± 0.15	0.10 ± 0.06
97.065		C6H8OH+	0.2	0.08 ± 0.04	0.58 ± 0.16	0.36 ± 0.14	0.05 ± 0.03
97.101		C7H12H+	0.4	1.72 ± 0.57	4.29 ± 1.28	0.46 ± 0.22	0.38 ± 0.21
97.948				nd	0.15 ± 0.06	0.20 ± 0.09	0.09 ± 0.05
98.024		C4H3O2NH+	-0.6	nd	0.08 ± 0.03	0.10 ± 0.05	0.05 ± 0.03
98.061		C5H7ONH+	-0.8	0.004 ± 0.004	0.15 ± 0.06	0.09 ± 0.04	0.04 ± 0.02
98.103				0.18 ± 0.06	0.49 ± 0.13	0.06 ± 0.03	0.02 ± 0.01
98.95				nd	0.12 ± 0.05	0.18 ± 0.08	0.08 ± 0.04
99.007		C4H2O3H+	0.3	nd	0.11 ± 0.05	0.13 ± 0.06	0.06 ± 0.03
99.044		C5H6O2H+	0	nd	0.20 ± 0.09	0.24 ± 0.11	0.10 ± 0.05
99.08		C6H10OH+	0.7	0.64 ± 0.20	4.22 ± 0.70	0.42 ± 0.16	0.09 ± 0.05
99.948				nd	0.04 ± 0.02	0.06 ± 0.03	0.03 ± 0.02
99.993				nd	0.06 ± 0.01	0.10 ± 0.02	0.02 ± 0.01
100.04		C4H5O2NH+	0.1	nd	0.20 ± 0.08	0.25 ± 0.11	0.11 ± 0.06
100.08		C5H9ONH+	-0.3	nd	0.37 ± 0.14	0.39 ± 0.19	0.05 ± 0.03
100.94				nd	0.23 ± 0.10	0.33 ± 0.15	0.16 ± 0.09
101.02		C4H4O3H+	-0.3	nd	0.34 ± 0.14	0.48 ± 0.22	0.21 ± 0.12
101.06		C5H8O2H+	0.5	4.91 ± 0.95	5.04 ± 1.60	5.67 ± 2.30	0.35 ± 0.20
101.94				nd	0.12 ± 0.05	0.14 ± 0.06	0.07 ± 0.04
102.02		C3H3O3NH+	-1.9	nd	0.05 ± 0.02	0.09 ± 0.04	0.03 ± 0.02
102.06				0.21 ± 0.06	0.38 ± 0.12	0.39 ± 0.15	0.03 ± 0.02
102.09		C5H11ONH+	0.1	0.02 ± 0.01	0.27 ± 0.06	0.13 ± 0.04	0.02 ± 0.01
102.94				nd	0.23 ± 0.10	0.31 ± 0.14	0.16 ± 0.09
103.04		C4H6O3H+	-1.3	nd	0.07 ± 0.03	0.20 ± 0.08	0.04 ± 0.02
103.07		C5H10O2H+	0.9	nd	0.39 ± 0.13	0.89 ± 0.31	0.06 ± 0.04
103.95				nd	0.69 ± 0.30	0.88 ± 0.40	0.42 ± 0.23
104.93				nd	0.02 ± 0.01	0.03 ± 0.02	0.02 ± 0.01
104.95				nd	0.05 ± 0.02	0.06 ± 0.03	0.03 ± 0.02
105.03		C7H4OH+	-0.4	0.14 ± 0.12	1.03 ± 0.24	0.08 ± 0.03	0.02 ± 0.01
105.07		C8H8H+	0.4	2.57 ± 0.70	8.70 ± 1.49	0.67 ± 0.12	0.05 ± 0.02
105.94				nd	5.09 ± 2.21	6.28 ± 2.89	3.04 ± 1.71
106.94				nd	0.15 ± 0.06	0.16 ± 0.07	0.07 ± 0.04
106.96				nd	0.23 ± 0.10	0.33 ± 0.15	0.15 ± 0.08
107.05		C7H6OH+	0.2	3.02 ± 1.96	15.6 ± 3.47	0.09 ± 0.04	0.03 ± 0.02
107.09	O-xylene	C8H10H+	0.4	4.19 ± 1.06	16.4 ± 3.22	2.45 ± 0.37	0.56 ± 0.16
107.95				nd	1.69 ± 0.74	2.00 ± 0.92	0.98 ± 0.55
108.96				nd	3.99 ± 1.72	5.42 ± 2.49	2.45 ± 1.38
109.1		C8H12H+	0.1	1.68 ± 0.67	5.46 ± 0.92	0.19 ± 0.09	0.23 ± 0.15
109.95				nd	0.21 ± 0.09	0.26 ± 0.12	0.12 ± 0.07
110.11				0.19 ± 0.07	0.61 ± 0.11	0.03 ± 0.01	0.03 ± 0.02
110.96				nd	0.10 ± 0.04	0.07 ± 0.03	0.03 ± 0.02
111.01		C5H2O3H+	2.2	0.004 ± 0.003	0.03 ± 0.01	0.03 ± 0.01	0.02 ± 0.01
111.05		C6H6O2H+	-0.5	0.02 ± 0.01	0.14 ± 0.05	0.07 ± 0.03	0.03 ± 0.01
111.08		C7H10OH+	-0.2	0.08 ± 0.05	0.42 ± 0.12	0.27 ± 0.11	0.03 ± 0.02
111.12		C8H14H+	0.2	0.98 ± 0.31	3.11 ± 0.80	0.45 ± 0.21	0.21 ± 0.11
111.95				nd	0.04 ± 0.02	0.05 ± 0.02	0.03 ± 0.02
112.04		C5H5O2NH+	-1.2	nd	0.04 ± 0.02	0.05 ± 0.02	0.03 ± 0.01
112.08		C6H9ONH+	-1.1	0.01 ± 0.01	0.09 ± 0.03	0.05 ± 0.02	0.02 ± 0.01
112.12				0.12 ± 0.03	0.43 ± 0.09	0.05 ± 0.02	0.03 ± 0.01
113				0.002 ± 0.002	0.03 ± 0.01	0.04 ± 0.02	0.02 ± 0.01
113.03		C5H4O3H+	-1.3	nd	0.13 ± 0.06	0.20 ± 0.09	0.09 ± 0.05
113.06		C6H8O2H+	0.8	0.01 ± 0.01	0.15 ± 0.07	0.23 ± 0.09	0.06 ± 0.03
113.1		C7H12OH+	0.6	0.41 ± 0.17	1.39 ± 0.23	0.17 ± 0.06	0.04 ± 0.02
113.13		C8H16H+	1.9	0.09 ± 0.03	0.23 ± 0.05	0.03 ± 0.01	0.04 ± 0.02
114.02		C4H3O3NH+	1	nd	0.05 ± 0.02	0.07 ± 0.03	0.04 ± 0.02
114.06		C5H7O2NH+	0.1	nd	0.09 ± 0.04	0.20 ± 0.08	0.05 ± 0.03
114.09		C6H11ONH+	-0.9	0.01 ± 0.01	0.16 ± 0.04	0.08 ± 0.02	0.04 ± 0.01
115.01		C3H2O3N2H+	0	nd	0.21 ± 0.08	0.30 ± 0.11	0.09 ± 0.05
115.08		C6H10O2H+	0.5	nd	0.29 ± 0.13	0.66 ± 0.24	0.13 ± 0.07
115.11		C7H14OH+	0.9	1.16 ± 0.30	4.62 ± 0.58	0.11 ± 0.04	0.05 ± 0.02
115.93				nd	0.02 ± 0.01	0.02 ± 0.01	0.01 ± 0.01
115.96				nd	0.02 ± 0.01	0.03 ± 0.01	0.02 ± 0.01
116.04		C4H5O3NH+	-1.2	nd	0.03 ± 0.01	0.06 ± 0.02	0.02 ± 0.01
116.07				nd	0.06 ± 0.02	0.04 ± 0.02	0.01 ± 0.01
116.11				0.09 ± 0.02	0.41 ± 0.05	0.09 ± 0.02	0.04 ± 0.01
116.91		C35Cl3+	0.8	0.01 ± 0.003	0.03 ± 0.01	0.03 ± 0.01	0.02 ± 0.01
116.95				nd	0.07 ± 0.03	0.08 ± 0.04	0.04 ± 0.02
117.02				nd	0.03 ± 0.01	0.04 ± 0.02	0.01 ± 0.01
117.06				0.01 ± 0.004	0.09 ± 0.03	0.08 ± 0.03	0.02 ± 0.01
117.09		C6H12O2H+	0.4	0.02 ± 0.01	0.38 ± 0.11	0.62 ± 0.24	0.04 ± 0.03
117.94				nd	0.14 ± 0.06	0.16 ± 0.08	0.08 ± 0.05
117.95				nd	0.13 ± 0.05	0.13 ± 0.06	0.07 ± 0.04
118.09				0.01 ± 0.004	0.10 ± 0.02	0.06 ± 0.02	0.01 ± 0.01
118.94				nd	1.23 ± 0.53	1.59 ± 0.73	0.76 ± 0.43
119.09		C9H10H+	0.2	0.24 ± 0.06	1.04 ± 0.17	0.52 ± 0.17	0.48 ± 0.42
119.95				nd	1.83 ± 0.79	2.40 ± 1.10	1.13 ± 0.64
120.95				nd	0.29 ± 0.12	0.39 ± 0.18	0.17 ± 0.10
121.03		C7H4O2H+	0.6	0.01 ± 0.01	0.12 ± 0.03	0.05 ± 0.02	0.02 ± 0.01
121.07		C8H8OH+	0	0.19 ± 0.05	0.64 ± 0.16	0.64 ± 0.24	0.08 ± 0.04
121.1		C9H12H+	0.3	3.07 ± 0.75	8.80 ± 1.27	1.94 ± 0.11	0.76 ± 0.09
121.95				nd	0.76 ± 0.33	1.09 ± 0.50	0.47 ± 0.26
122.96				nd	0.07 ± 0.02	0.10 ± 0.03	0.05 ± 0.02
123.04		C7H6O2H+	-0.2	0.94 ± 0.58	1.05 ± 0.17	0.17 ± 0.06	0.04 ± 0.02
123.08		C8H10OH+	0.9	0.03 ± 0.01	0.09 ± 0.03	0.06 ± 0.03	0.03 ± 0.01
123.12		C9H14H+	0.2	0.20 ± 0.08	0.97 ± 0.22	0.16 ± 0.07	0.08 ± 0.04
124.95				nd	0.30 ± 0.13	0.39 ± 0.18	0.17 ± 0.09
125.1		C8H12OH+	0	0.15 ± 0.05	0.59 ± 0.17	0.58 ± 0.23	0.05 ± 0.03
125.13		C9H16H+	0.6	0.36 ± 0.13	1.06 ± 0.32	0.18 ± 0.08	0.08 ± 0.05
125.96				nd	2.64 ± 1.14	3.65 ± 1.67	1.68 ± 0.95
126.96				nd	0.33 ± 0.10	0.14 ± 0.06	0.06 ± 0.04
127.02		C9H2OH+	0	0.002 ± 0.002	0.04 ± 0.01	0.03 ± 0.01	0.02 ± 0.01
127.08		C7H10O2H+	-0.1	0.05 ± 0.02	0.10 ± 0.04	0.23 ± 0.08	0.04 ± 0.02
127.11		C8H14OH+	0.3	1.07 ± 0.39	3.50 ± 0.53	0.14 ± 0.06	0.13 ± 0.08
127.96				nd	0.05 ± 0.02	0.07 ± 0.03	0.03 ± 0.02
128.03		C5H5O3NH+	0.1	0.01 ± 0.002	0.04 ± 0.01	0.04 ± 0.01	0.02 ± 0.01
128.07		C6H9O2NH+	0.7	0.04 ± 0.01	0.21 ± 0.04	0.08 ± 0.03	0.04 ± 0.01
128.11				0.10 ± 0.04	0.36 ± 0.05	0.06 ± 0.02	0.02 ± 0.01
128.9				0.04 ± 0.04	0.18 ± 0.04	0.07 ± 0.02	0.02 ± 0.01
129.02		C5H4O4H+	1.5	0.01 ± 0.004	0.16 ± 0.05	0.04 ± 0.02	0.03 ± 0.01
129.06		C6H8O3H+	-1.1	0.12 ± 0.03	0.34 ± 0.07	0.27 ± 0.07	0.09 ± 0.04
129.07		C10H8H+	-0.4	0.92 ± 0.14	2.09 ± 0.16	0.05 ± 0.02	0.03 ± 0.01
129.09		C7H12O2H+	2.2	0.005 ± 0.005	0.10 ± 0.04	0.31 ± 0.11	0.06 ± 0.03
129.13		C8H16OH+	0.3	3.01 ± 0.51	8.60 ± 0.64	0.12 ± 0.06	0.05 ± 0.03
129.9				0.01 ± 0.001	0.02 ± 0.004	0.03 ± 0.01	0.01 ± 0.004
130.02				0.003 ± 0.001	0.02 ± 0.01	0.02 ± 0.01	0.01 ± 0.01
130.05		C5H7O3NH+	-1.1	0.03 ± 0.01	0.16 ± 0.03	0.04 ± 0.02	0.01 ± 0.01
130.13				0.27 ± 0.04	0.78 ± 0.05	0.04 ± 0.01	0.01 ± 0.003
130.9				nd	0.03 ± 0.01	0.03 ± 0.01	0.01 ± 0.01
130.99				nd	0.08 ± 0.04	0.10 ± 0.05	0.05 ± 0.03
131.11	Propylbutanoate	C7H14O2H+	1.5	0.03 ± 0.005	0.18 ± 0.04	0.16 ± 0.05	0.03 ± 0.01
131.9				nd	0.03 ± 0.01	0.03 ± 0.01	0.02 ± 0.01
132				0.004 ± 0.001	0.03 ± 0.01	0.04 ± 0.01	0.02 ± 0.004
133.02		C3H4O4N2H+	1.8	0.004 ± 0.001	0.03 ± 0.01	0.06 ± 0.01	0.02 ± 0.01
133.1		C10H12H+	0.2	0.63 ± 0.14	1.88 ± 0.15	0.30 ± 0.07	0.02 ± 0.01
133.91				0.001 ± 0.001	0.02 ± 0.01	0.03 ± 0.01	0.02 ± 0.01
133.95				0.003 ± 0.001	0.02 ± 0.01	0.02 ± 0.01	0.01 ± 0.004
134.11				0.20 ± 0.04	0.53 ± 0.06	0.07 ± 0.01	0.03 ± 0.01
134.96				nd	0.11 ± 0.05	0.12 ± 0.06	0.07 ± 0.04
135.08		C9H10OH+	-0.4	0.05 ± 0.01	0.26 ± 0.04	0.13 ± 0.04	0.19 ± 0.04
135.12		C10H14H+	-0.1	2.06 ± 0.44	5.92 ± 0.68	0.66 ± 0.06	0.37 ± 0.05
135.91				0.01 ± 0.003	0.02 ± 0.01	0.04 ± 0.01	0.02 ± 0.005
135.95				nd	0.03 ± 0.01	0.04 ± 0.02	0.02 ± 0.01
136.02		C3H5O5NH+	2.2	nd	0.10 ± 0.03	0.10 ± 0.04	0.05 ± 0.02
136.08				0.001 ± 0.001	0.04 ± 0.01	0.04 ± 0.01	0.02 ± 0.01
136.12				0.25 ± 0.05	0.71 ± 0.07	0.1 ± 0.010	0.04 ± 0.01
136.95				nd	0.07 ± 0.03	0.11 ± 0.05	0.05 ± 0.03
137.02		C7H4O3H+	2	0.001 ± 0.001	0.02 ± 0.01	0.02 ± 0.01	0.01 ± 0.004
137.06		C8H8O2H+	-0.1	0.05 ± 0.01	0.15 ± 0.03	0.16 ± 0.05	0.02 ± 0.01
137.1		C9H12OH+	-0.2	0.01 ± 0.004	0.07 ± 0.02	0.17 ± 0.05	0.03 ± 0.01
137.96				0.01 ± 0.002	0.05 ± 0.01	0.08 ± 0.02	0.04 ± 0.01
138.03				0.001 ± 0.001	0.02 ± 0.01	0.02 ± 0.01	0.01 ± 0.01
138.06				0.01 ± 0.004	0.04 ± 0.01	0.06 ± 0.02	0.01 ± 0.005
138.14				0.14 ± 0.03	0.36 ± 0.07	0.04 ± 0.02	0.02 ± 0.01
139.04	2-propen-1-amine, N,N-di-2-propenyl			0.02 ± 0.02	0.21 ± 0.09	0.54 ± 0.27	0.12 ± 0.07
139.07		C8H10O2H+	1.4	0.17 ± 0.11	0.22 ± 0.06	0.44 ± 0.13	0.08 ± 0.04
139.11	Dimethylphenylphosphine	C9H14OH+	0.7	0.14 ± 0.05	0.62 ± 0.10	0.23 ± 0.06	0.05 ± 0.02
139.15	3,5,5-trimethyl-2-cyclohexen-1-one	C10H18H+	1.3	0.23 ± 0.08	0.31 ± 0.11	0.06 ± 0.03	0.03 ± 0.02
139.96				0.02 ± 0.002	0.02 ± 0.003	0.04 ± 0.01	0.01 ± 0.004
140.04				0.002 ± 0.002	0.04 ± 0.02	0.04 ± 0.02	0.01 ± 0.01
140.08				0.01 ± 0.01	0.04 ± 0.01	0.09 ± 0.02	0.02 ± 0.01
140.11	1-(2-methyl-1-propenyl)- piperidine	C8H13ONH+	-1.4	nd	0.10 ± 0.07	0.02 ± 0.01	0.01 ± 0.01
140.15				0.04 ± 0.01	0.10 ± 0.02	0.02 ± 0.01	0.01 ± 0.01
141				nd	0.02 ± 0.01	0.02 ± 0.01	0.01 ± 0.004
141.09		C8H12O2H+	-0.2	0.03 ± 0.01	0.08 ± 0.03	0.21 ± 0.08	0.03 ± 0.02
141.13		C9H16OH+	0.6	0.13 ± 0.07	0.78 ± 0.18	0.23 ± 0.11	0.10 ± 0.06
141.95	Cyclononanone			0.003 ± 0.003	0.20 ± 0.04	0.36 ± 0.07	0.17 ± 0.04
142.09		C7H11O2NH+	0.8	0.03 ± 0.004	0.08 ± 0.02	0.03 ± 0.01	0.01 ± 0.01
142.13				0.02 ± 0.01	0.11 ± 0.02	0.06 ± 0.02	0.01 ± 0.01
143.11		C8H14O2H+	0.9	0.49 ± 0.09	1.21 ± 0.28	0.77 ± 0.26	0.14 ± 0.07
143.14	5-nonanone, 2,2,4,4-tetramethyl-3-pentanone	C9H18OH+	0.5	1.08 ± 0.33	2.83 ± 0.85	0.28 ± 0.13	0.11 ± 0.06
143.93				nd	0.04 ± 0.02	0.04 ± 0.02	0.02 ± 0.01
144.07		C6H9O3NH+	-2.2	0.01 ± 0.003	0.09 ± 0.01	0.04 ± 0.01	0.02 ± 0.01
144.11				0.06 ± 0.01	0.16 ± 0.02	0.08 ± 0.03	0.01 ± 0.01
144.15				0.11 ± 0.03	0.31 ± 0.10	0.03 ± 0.01	0.01 ± 0.01
144.92				0.01 ± 0.002	0.02 ± 0.005	0.04 ± 0.01	0.02 ± 0.004
145.01				0.001 ± 0.001	0.02 ± 0.01	0.03 ± 0.01	0.01 ± 0.004
145.12		C8H16O2H+	0.1	0.03 ± 0.01	0.21 ± 0.05	0.17 ± 0.06	0.04 ± 0.02
146.02		C8H3O2NH+	1	0.0004 ± 0.0004	0.01 ± 0.005	0.02 ± 0.01	0.01 ± 0.005
146.12				0.03 ± 0.01	0.09 ± 0.01	0.04 ± 0.01	0.01 ± 0.004
146.96				0.005 ± 0.005	0.16 ± 0.04	0.08 ± 0.03	0.07 ± 0.02
147.04		C9H6O2H+	0.4	nd	0.02 ± 0.01	0.04 ± 0.01	0.02 ± 0.01
147.12		C11H14H+	-0.1	0.41 ± 0.08	1.12 ± 0.10	0.10 ± 0.02	0.03 ± 0.01
148.04	Lysine	C8H5O2NH+	-1.3	0.01 ± 0.001	0.03 ± 0.01	0.03 ± 0.01	0.02 ± 0.005
148.12	4-trifluoromethylpyridine			0.08 ± 0.02	0.24 ± 0.02	0.02 ± 0.005	0.02 ± 0.004
148.96				0.01 ± 0.002	0.05 ± 0.01	0.03 ± 0.01	0.02 ± 0.01
149.03		C8H4O3H+	-2.2	0.03 ± 0.02	0.17 ± 0.05	0.18 ± 0.09	0.05 ± 0.03
149.13		C11H16H+	-0.4	0.69 ± 0.16	2.13 ± 0.23	0.15 ± 0.03	0.15 ± 0.02
149.99	Pentamethyl-benzene			0.01 ± 0.001	0.02 ± 0.004	0.01 ± 0.005	0.004 ± 0.003
150.03				0.01 ± 0.005	0.03 ± 0.01	0.04 ± 0.01	0.01 ± 0.01
150.14				0.09 ± 0.02	0.27 ± 0.03	0.04 ± 0.01	0.02 ± 0.004
150.93				nd	0.59 ± 0.26	0.76 ± 0.35	0.45 ± 0.25
151.94				nd	0.02 ± 0.01	0.02 ± 0.01	0.01 ± 0.01
152.12				0.01 ± 0.004	0.07 ± 0.01	0.06 ± 0.01	0.02 ± 0.01
152.93				nd	0.40 ± 0.17	0.52 ± 0.24	0.28 ± 0.16
153.93				nd	0.02 ± 0.005	0.04 ± 0.01	0.02 ± 0.01
154.05		C7H7O3NH+	-2.2	nd	0.05 ± 0.01	0.13 ± 0.03	0.05 ± 0.02
154.13				nd	0.06 ± 0.02	0.02 ± 0.01	0.01 ± 0.004
154.93				nd	0.06 ± 0.03	0.08 ± 0.04	0.05 ± 0.03
155.01		C10H2O2H+	-1.4	nd	0.02 ± 0.01	0.03 ± 0.01	0.01 ± 0.004
155.11		C9H14O2H+	-0.1	0.01 ± 0.01	0.16 ± 0.05	0.21 ± 0.07	0.03 ± 0.02
155.14	2-Cyclohexen-1-one,3-methoxy,5,5-dimethyl	C10H18OH+	1.4	0.17 ± 0.05	0.54 ± 0.11	0.08 ± 0.04	0.02 ± 0.01
156.1		C8H13O2NH+	-1.1	0.001 ± 0.001	0.03 ± 0.01	0.07 ± 0.02	0.01 ± 0.005
156.15				0.03 ± 0.01	0.07 ± 0.02	0.02 ± 0.01	0.01 ± 0.003
157.16	MentholH+	C10H20OH+	-0.6	2.71 ± 0.88	3.87 ± 1.21	0.66 ± 0.32	0.52 ± 0.31
158.02				0.01 ± 0.001	0.02 ± 0.004	0.03 ± 0.01	0.01 ± 0.004
158.16				0.30 ± 0.10	0.45 ± 0.14	0.08 ± 0.04	0.06 ± 0.04
158.91				0.01 ± 0.002	0.01 ± 0.004	0.03 ± 0.01	0.01 ± 0.003
159.03		CH6O7N2H+	-0.1	nd	0.01 ± 0.005	0.01 ± 0.01	0.01 ± 0.004
159.14		C9H18O2H+	0.7	0.04 ± 0.01	0.16 ± 0.04	0.15 ± 0.05	0.02 ± 0.01
160.92				nd	0.02 ± 0.01	0.02 ± 0.01	0.01 ± 0.01
161				0.001 ± 0.001	0.01 ± 0.004	0.01 ± 0.01	0.003 ± 0.002
161.1		C11H12OH+	-2.8	nd	0.03 ± 0.01	0.07 ± 0.02	0.02 ± 0.01
161.13		C12H16H+	-0.2	0.18 ± 0.04	0.51 ± 0.05	0.06 ± 0.01	0.04 ± 0.01
161.91	(2,2-dimethyl-1-methylenepropyl)-benzene			0.01 ± 0.002	0.02 ± 0.004	0.03 ± 0.01	0.02 ± 0.004
162.14				0.03 ± 0.01	0.11 ± 0.01	0.02 ± 0.01	0.02 ± 0.004
162.93				nd	0.06 ± 0.02	0.08 ± 0.04	0.04 ± 0.02
163		C3H2O6N2H+	0.1	0.003 ± 0.003	0.03 ± 0.01	0.04 ± 0.02	0.02 ± 0.01
163.08		C10H10O2H+	-0.5	nd	0.07 ± 0.02	0.10 ± 0.05	0.02 ± 0.01
163.15		C12H18H+	1.1	0.19 ± 0.05	0.82 ± 0.09	0.20 ± 0.05	0.03 ± 0.01
164.01				nd	0.05 ± 0.02	0.06 ± 0.03	0.03 ± 0.02
164.08				nd	0.02 ± 0.01	0.05 ± 0.01	0.01 ± 0.004
164.93				nd	0.04 ± 0.02	0.05 ± 0.02	0.03 ± 0.02
165.09		C10H12O2H+	-0.3	0.01 ± 0.01	0.03 ± 0.01	0.10 ± 0.03	0.01 ± 0.004
165.16		C12H20H+	0.5	0.02 ± 0.01	0.13 ± 0.03	0.10 ± 0.02	0.05 ± 0.01
166.17			-1.4	0.01 ± 0.004	0.03 ± 0.01	0.03 ± 0.01	0.01 ± 0.004
166.91				nd	0.03 ± 0.01	0.04 ± 0.02	0.02 ± 0.01
167.06		C11H6N2H+	-2.4	0.05 ± 0.04	0.13 ± 0.03	0.10 ± 0.03	0.02 ± 0.01
167.11		C10H14O2H+	1.5	nd	0.08 ± 0.03	0.18 ± 0.05	0.01 ± 0.01
168.07		C8H9O3NH+	0.2	0.01 ± 0.01	0.03 ± 0.01	0.05 ± 0.01	0.02 ± 0.01
168.11		C9H13O2NH+	-2.7	nd	0.02 ± 0.01	0.04 ± 0.01	0.004 ± 0.003
168.9				nd	0.02 ± 0.01	0.03 ± 0.01	0.02 ± 0.01
169.04		C10H4ON2H+	-0.8	0.01 ± 0.01	0.04 ± 0.01	0.05 ± 0.02	0.01 ± 0.004
169.08		C4H12O5N2H+	-1.8	0.001 ± 0.001	0.03 ± 0.01	0.07 ± 0.02	0.02 ± 0.01
169.12	1,3,5-trimethoxybenzene	C10H16O2H+	3	0.003 ± 0.002	0.07 ± 0.02	0.11 ± 0.03	0.01 ± 0.01
169.16		C11H20OH+	0.3	0.11 ± 0.03	0.30 ± 0.05	0.12 ± 0.03	0.03 ± 0.01
170.9				nd	0.01 ± 0.004	0.03 ± 0.01	0.01 ± 0.004
171.02		C2H6O7N2H+	1.9	nd	0.02 ± 0.01	0.02 ± 0.01	0.02 ± 0.01
171.17	4-chlorobenzoic acid methyl ester	C11H22OH+	0.1	0.68 ± 0.19	1.61 ± 0.34	0.43 ± 0.18	0.16 ± 0.08
172.18				0.09 ± 0.03	0.20 ± 0.05	0.08 ± 0.02	0.02 ± 0.01
173		CH4O8N2H+	0.7	0.001 ± 0.001	0.01 ± 0.004	0.01 ± 0.005	0.004 ± 0.002
173.15		C10H20O2H+	1.2	0.002 ± 0.002	0.11 ± 0.03	0.07 ± 0.02	0.01 ± 0.01
173.9				0.001 ± 0.001	0.03 ± 0.01	0.03 ± 0.01	0.02 ± 0.01
174.01				0.01 ± 0.002	0.01 ± 0.003	0.02 ± 0.005	0.01 ± 0.003
174.96				0.004 ± 0.001	0.01 ± 0.002	0.03 ± 0.01	0.01 ± 0.002
175		C9H2O4H+	0.7	0.001 ± 0.001	0.01 ± 0.003	0.01 ± 0.01	0.01 ± 0.004
175.15		C13H18H+	-1.9	0.08 ± 0.02	0.26 ± 0.03	0.08 ± 0.02	0.04 ± 0.01
175.9				0.001 ± 0.001	0.02 ± 0.01	0.02 ± 0.01	0.01 ± 0.004
176.01	Luteium	CH5O9NH+	-2.8	0.004 ± 0.001	0.003 ± 0.001	0.01 ± 0.005	0.004 ± 0.002
176.9				nd	0.01 ± 0.01	0.02 ± 0.01	0.01 ± 0.01
177.01		C4H4O6N2H+	-0.1	0.002 ± 0.002	0.01 ± 0.01	0.02 ± 0.01	0.01 ± 0.01
177.05		C10H8O3H+	0.4	nd	0.06 ± 0.02	0.33 ± 0.23	0.05 ± 0.02
177.16		C13H20H+	-0.4	0.14 ± 0.06	0.55 ± 0.13	0.43 ± 0.11	0.14 ± 0.06
177.89				nd	0.01 ± 0.01	0.03 ± 0.01	0.02 ± 0.01
178.06				nd	0.01 ± 0.004	0.04 ± 0.03	0.01 ± 0.004
178.17				0.02 ± 0.01	0.07 ± 0.02	0.05 ± 0.02	0.02 ± 0.01
178.9				nd	0.06 ± 0.02	0.07 ± 0.03	0.03 ± 0.02
179.01				nd	0.01 ± 0.003	0.03 ± 0.01	0.01 ± 0.003
179.1		C6H14O4N2H+	2	nd	0.02 ± 0.01	0.05 ± 0.02	0.02 ± 0.01
179.18		C13H22H+	0.3	0.01 ± 0.005	0.10 ± 0.02	0.08 ± 0.02	0.06 ± 0.01
179.9				nd	0.02 ± 0.01	0.03 ± 0.01	0.01 ± 0.01
180.01				0.003 ± 0.001	0.02 ± 0.01	0.03 ± 0.01	0.01 ± 0.005
180.9				nd	0.05 ± 0.02	0.06 ± 0.03	0.04 ± 0.02
180.99				nd	0.07 ± 0.03	0.07 ± 0.03	0.05 ± 0.02
181.9				nd	0.01 ± 0.01	0.02 ± 0.01	0.01 ± 0.004
182.9				nd	0.01 ± 0.01	0.02 ± 0.01	0.01 ± 0.01
183.08		C6H14O6H+	2.3	nd	0.06 ± 0.02	0.16 ± 0.05	0.03 ± 0.02
183.18		C12H22OH+	-1.1	0.08 ± 0.02	0.22 ± 0.03	0.12 ± 0.03	0.04 ± 0.01
184.09				nd	0.01 ± 0.003	0.04 ± 0.01	0.02 ± 0.01
184.96				nd	0.02 ± 0.01	0.02 ± 0.01	0.01 ± 0.003
185.19		C12H24OH+	-0.6	0.25 ± 0.09	0.87 ± 0.17	0.66 ± 0.16	0.11 ± 0.06
186.19				0.04 ± 0.01	0.12 ± 0.02	0.08 ± 0.02	0.02 ± 0.01
187.02		C9H2O3N2H+	-2.7	0.001 ± 0.001	0.02 ± 0.004	0.03 ± 0.01	0.01 ± 0.003
187.16				0.01 ± 0.003	0.07 ± 0.01	0.08 ± 0.01	0.02 ± 0.01
189.02		C10H4O4H+	0.1	nd	0.01 ± 0.01	0.01 ± 0.01	0.01 ± 0.003
189.16		C14H20H+	-0.1	0.02 ± 0.01	0.07 ± 0.01	0.07 ± 0.01	0.04 ± 0.01
190.93				0.004 ± 0.001	0.02 ± 0.004	0.03 ± 0.01	0.01 ± 0.003
190.99		C4H2O7N2H+	-0.7	0.001 ± 0.001	0.01 ± 0.01	0.02 ± 0.01	0.01 ± 0.01
191.18		C14H22H+	1	0.03 ± 0.01	0.14 ± 0.02	0.10 ± 0.02	0.06 ± 0.01
192.14		C12H17ONH+	-0.7	0.24 ± 0.05	0.10 ± 0.03	0.15 ± 0.05	0.01 ± 0.01
192.84				0.03 ± 0.01	0.05 ± 0.01	0.03 ± 0.01	0.02 ± 0.004
192.92				0.005 ± 0.001	0.01 ± 0.003	0.02 ± 0.005	0.01 ± 0.002
193				0.0004 ± 0.0004	0.01 ± 0.003	0.02 ± 0.01	0.005 ± 0.002
193.16		C13H20OH+	-1.8	0.03 ± 0.01	0.07 ± 0.02	0.09 ± 0.02	0.02 ± 0.01
193.19		C14H24H+	6	0.01 ± 0.004	0.07 ± 0.02	0.07 ± 0.02	0.05 ± 0.01
194				0.01 ± 0.001	0.01 ± 0.001	0.02 ± 0.004	0.01 ± 0.002
195		C7H2O5N2H+	-0.6	nd	0.04 ± 0.02	0.05 ± 0.02	0.02 ± 0.01
195.1		C11H14O3H+	-1.1	0.001 ± 0.001	0.01 ± 0.004	0.10 ± 0.03	0.03 ± 0.01
195.18		C13H22OH+	-1.2	0.04 ± 0.02	0.17 ± 0.05	0.18 ± 0.04	0.06 ± 0.03
196.01		C4H5O8NH+	-2.6	0.001 ± 0.0004	0.02 ± 0.01	0.02 ± 0.01	0.01 ± 0.004
197.14				nd	0.03 ± 0.01	0.06 ± 0.02	0.01 ± 0.003
197.19		C13H24OH+	-1.5	0.01 ± 0.005	0.07 ± 0.01	0.06 ± 0.01	0.02 ± 0.01
197.23		C14H28H+	1.2	0.04 ± 0.01	0.20 ± 0.03	0.04 ± 0.01	0.02 ± 0.01
197.89				nd	0.02 ± 0.01	0.02 ± 0.01	0.01 ± 0.01
199.2	Benzene, 1,1'-(1,3-propanediyl)bis-, Benzene, 1-methyl-3-(3-phenylethyl)-	C13H26OH+	1.4	0.06 ± 0.04	0.53 ± 0.08	0.44 ± 0.09	0.06 ± 0.02
199.99				0.01 ± 0.001	0.01 ± 0.002	0.02 ± 0.004	0.01 ± 0.002
200.21				0.02 ± 0.01	0.05 ± 0.01	0.04 ± 0.01	0.02 ± 0.01
200.93				nd	0.16 ± 0.07	0.20 ± 0.09	0.11 ± 0.06
201.93				nd	0.01 ± 0.004	0.01 ± 0.005	0.01 ± 0.003
202.93				nd	0.11 ± 0.05	0.14 ± 0.06	0.08 ± 0.04
203.18		C15H22H+	-0.1	0.01 ± 0.003	0.09 ± 0.02	0.08 ± 0.02	0.08 ± 0.02
205.95				nd	0.01 ± 0.004	0.01 ± 0.01	0.005 ± 0.003
206.2				0.02 ± 0.003	0.08 ± 0.01	0.12 ± 0.02	0.06 ± 0.01
207.01		C8H2O5N2H+	-2.7	nd	0.01 ± 0.002	0.02 ± 0.004	0.01 ± 0.002
207.21		C15H26H+	2.9	0.01 ± 0.002	0.01 ± 0.003	0.01 ± 0.01	0.01 ± 0.003
208.01		C5H5O8NH+	-1.8	0.01 ± 0.001	nd	nd	nd
209.02		C8H4O5N2H+	1.7	nd	nd	nd	nd
209.15		C13H20O2H+	0.5	0.01 ± 0.002	0.05 ± 0.01	0.06 ± 0.01	0.01 ± 0.01
211		C7H2O6N2H+	-2.1	nd	0.01 ± 0.003	0.01 ± 0.01	0.004 ± 0.003
211.17		C13H22O2H+	1.1	0.01 ± 0.005	0.04 ± 0.02	0.12 ± 0.03	0.01 ± 0.01
211.24		C15H30H+	1.4	0.03 ± 0.01	0.13 ± 0.02	0.07 ± 0.01	0.02 ± 0.01
211.99				0.01 ± 0.001	0.004 ± 0.002	0.01 ± 0.004	0.003 ± 0.001
212.16				0.001 ± 0.001	0.02 ± 0.005	0.03 ± 0.01	0.02 ± 0.01
212.93				nd	0.03 ± 0.01	0.05 ± 0.02	0.02 ± 0.01
212.99				0.005 ± 0.005	0.04 ± 0.02	0.06 ± 0.03	0.02 ± 0.01
213.17		C16H20H+	-0.7	nd	0.02 ± 0.01	0.10 ± 0.03	0.04 ± 0.02
213.22		C14H28OH+	0.9	nd	0.11 ± 0.02	0.13 ± 0.03	0.03 ± 0.01
214				nd	0.02 ± 0.01	0.02 ± 0.01	0.01 ± 0.004
214.17				nd	0.01 ± 0.002	0.04 ± 0.01	0.01 ± 0.002
214.93				nd	0.02 ± 0.01	0.03 ± 0.01	0.02 ± 0.01
215.17				nd	0.04 ± 0.01	0.07 ± 0.02	0.04 ± 0.01
215.9				0.01 ± 0.001	0.01 ± 0.003	0.04 ± 0.01	0.01 ± 0.004
216.9				nd	0.05 ± 0.02	0.08 ± 0.04	0.03 ± 0.02
217.19		C16H24H+	0.8	nd	0.02 ± 0.01	0.09 ± 0.02	0.02 ± 0.01
217.95				nd	0.76 ± 0.33	0.99 ± 0.45	0.46 ± 0.26
218.9				nd	0.04 ± 0.02	0.05 ± 0.02	0.03 ± 0.02
218.95				nd	0.06 ± 0.03	0.08 ± 0.04	0.03 ± 0.02
219.05		C3H10O9N2H+	0.2	nd	0.01 ± 0.003	0.03 ± 0.01	0.01 ± 0.004
219.21		C16H26H+	1	nd	0.03 ± 0.01	0.12 ± 0.03	0.07 ± 0.03
219.96		CHO12NH+	-2.9	nd	0.04 ± 0.02	0.05 ± 0.02	0.02 ± 0.01
220.89	1,3,5-tri-tert-butylbenzene			nd	0.01 ± 0.01	0.02 ± 0.01	0.01 ± 0.01
220.95				nd	0.04 ± 0.02	0.05 ± 0.02	0.02 ± 0.01
221.16		C14H20O2H+	-1	0.02 ± 0.01	0.35 ± 0.05	0.61 ± 0.17	0.09 ± 0.06
221.95				0.01 ± 0.001	0.01 ± 0.002	0.01 ± 0.004	0.01 ± 0.003
222.16				0.01 ± 0.002	0.06 ± 0.01	0.11 ± 0.03	0.01 ± 0.004
223.01		CH6O11N2H+	-0.3	0.001 ± 0.001	0.01 ± 0.004	0.02 ± 0.01	0.01 ± 0.003
223.07		C6H18O3Si3H+	-1.8	0.04 ± 0.03	0.05 ± 0.01	0.04 ± 0.02	0.01 ± 0.01
223.1		C12H14O4H+	1.7	nd	0.05 ± 0.02	0.18 ± 0.11	0.03 ± 0.01
223.24		C16H30H+	0.9	0.003 ± 0.001	0.04 ± 0.01	0.06 ± 0.01	0.02 ± 0.01
224.07		C6H18O3Si3H+	-2.1	0.02 ± 0.01	0.03 ± 0.01	0.03 ± 0.01	0.01 ± 0.003
224.1				nd	0.01 ± 0.004	0.03 ± 0.02	0.01 ± 0.004
225.04		C10H8O6H+	-1.8	0.01 ± 0.01	0.04 ± 0.01	0.06 ± 0.02	0.03 ± 0.01
225.26		C16H32H+	1.4	0.04 ± 0.01	0.17 ± 0.02	0.08 ± 0.02	0.02 ± 0.01
226.01				0.01 ± 0.001	0.01 ± 0.002	0.01 ± 0.003	0.01 ± 0.002
226.04				0.02 ± 0.002	0.02 ± 0.005	0.03 ± 0.01	0.02 ± 0.004
227.01		C4H6O9N2H+	0.4	nd	0.01 ± 0.005	0.02 ± 0.01	0.01 ± 0.01
227.18		12H22O2N2H+	-0.8	0.003 ± 0.0003	0.02 ± 0.005	0.04 ± 0.01	0.02 ± 0.01
227.24		C15H30OH+	0.9	nd	0.04 ± 0.01	0.03 ± 0.01	0.02 ± 0.01
228.9				nd	0.02 ± 0.01	0.04 ± 0.02	0.02 ± 0.01
229.2		C17H24H+	-1.2	nd	0.01 ± 0.004	0.03 ± 0.01	0.02 ± 0.01
230.9				nd	0.02 ± 0.01	0.03 ± 0.01	0.02 ± 0.01
231.21		C17H26H+	1.4	nd	0.02 ± 0.01	0.08 ± 0.02	0.03 ± 0.01
232.22				0.003 ± 0.001	0.02 ± 0.003	0.02 ± 0.005	0.01 ± 0.004
232.89				nd	0.005 ± 0.003	0.01 ± 0.004	0.01 ± 0.004
233.23		C17H28H+	0.6	nd	0.03 ± 0.01	0.10 ± 0.02	0.02 ± 0.01
234.23				0.001 ± 0.001	0.01 ± 0.003	0.03 ± 0.01	0.01 ± 0.003
234.95				0.01 ± 0.002	0.01 ± 0.003	0.02 ± 0.01	0.01 ± 0.004
235.24				nd	0.05 ± 0.01	0.13 ± 0.02	0.07 ± 0.02
235.96				nd	0.03 ± 0.01	0.03 ± 0.01	0.01 ± 0.01
237.18		C15H24O2H+	1.4	0.002 ± 0.001	0.02 ± 0.004	0.05 ± 0.01	0.02 ± 0.01
237.26		C17H32H+	1.6	0.001 ± 0.001	0.02 ± 0.004	0.05 ± 0.01	0.01 ± 0.01
239.01		C5H6O9N2H+	1.8	nd	0.01 ± 0.003	0.01 ± 0.004	0.01 ± 0.002
239.27		C17H34H+	1.1	0.001 ± 0.001	0.06 ± 0.01	0.07 ± 0.02	0.01 ± 0.01
240.28				0.01 ± 0.001	0.01 ± 0.003	0.03 ± 0.01	0.01 ± 0.003
241				0.001 ± 0.001	0.01 ± 0.003	0.01 ± 0.01	0.01 ± 0.002
241.2		C18H24H+	-3	0.001 ± 0.0003	0.01 ± 0.004	0.03 ± 0.005	0.01 ± 0.003
241.25		C16H32OH+	2.1	0.001 ± 0.001	0.02 ± 0.004	0.04 ± 0.01	0.02 ± 0.004
243.21		C18H26H+	-2.6	nd	0.02 ± 0.004	0.04 ± 0.01	0.01 ± 0.003
244.87				0.001 ± 0.0003	0.01 ± 0.002	0.01 ± 0.003	0.01 ± 0.003
245		C7H4O8N2H+	3	nd	0.02 ± 0.01	0.02 ± 0.01	0.01 ± 0.004
245.23		C18H28H+	0.3	nd	0.01 ± 0.004	0.04 ± 0.01	0.01 ± 0.005
245.95				nd	0.03 ± 0.01	0.03 ± 0.02	0.02 ± 0.01
246.23			-1.1	0.002 ± 0.001	0.01 ± 0.002	0.02 ± 0.005	0.01 ± 0.003
246.87				nd	0.02 ± 0.003	0.02 ± 0.01	0.01 ± 0.003
247.24		C18H30H+	0.7	nd	0.03 ± 0.01	0.10 ± 0.02	0.02 ± 0.01
248.25				0.001 ± 0.0001	0.01 ± 0.004	0.03 ± 0.01	0.01 ± 0.004
248.95				0.001 ± 0.001	0.01 ± 0.004	0.01 ± 0.01	0.01 ± 0.004
249.19				0.0004 ± 0.0005	0.01 ± 0.003	0.02 ± 0.01	0.01 ± 0.004
249.26		C18H32H+	1.9	nd	0.03 ± 0.01	0.11 ± 0.02	0.03 ± 0.01
249.95				0.001 ± 0.001	0.02 ± 0.004	0.03 ± 0.01	0.01 ± 0.003
250.93				nd	0.03 ± 0.01	0.03 ± 0.02	0.01 ± 0.01
251.16		C15H22O3H+	0.5	0.003 ± 0.003	0.03 ± 0.01	0.09 ± 0.04	0.02 ± 0.01
251.27		C18H34H+	1.4	nd	0.02 ± 0.004	0.05 ± 0.01	0.02 ± 0.01
252.16				0.001 ± 0.001	0.02 ± 0.01	0.09 ± 0.02	0.03 ± 0.01
252.94				nd	0.02 ± 0.01	0.02 ± 0.01	0.01 ± 0.01
253.29		C18H36H+	1	nd	0.05 ± 0.01	0.08 ± 0.02	0.02 ± 0.01
254.29				0.01 ± 0.001	0.01 ± 0.003	0.03 ± 0.01	0.01 ± 0.004
255.21				0.001 ± 0.0004	0.01 ± 0.003	0.03 ± 0.01	0.01 ± 0.003
256.78				0.003 ± 0.002	0.07 ± 0.01	0.07 ± 0.02	0.02 ± 0.01
257		C8H4O8N2H+	0.3	0.01 ± 0.001	0.01 ± 0.003	0.02 ± 0.005	0.005 ± 0.002
257.23		C19H28H+	-0.4	nd	0.01 ± 0.004	0.03 ± 0.01	0.01 ± 0.002
258.78				0.01 ± 0.004	0.02 ± 0.004	0.03 ± 0.01	0.01 ± 0.003
259.01				0.002 ± 0.001	0.01 ± 0.004	0.01 ± 0.004	0.001 ± 0.001
259.24		C19H30H+	0.3	nd	0.01 ± 0.003	0.03 ± 0.01	0.004 ± 0.002
260.25				nd	0.01 ± 0.004	0.02 ± 0.01	0.01 ± 0.003
261		C7H4O9N2H+	2.6	0.004 ± 0.001	0.01 ± 0.002	0.01 ± 0.003	0.003 ± 0.001
261.26		C19H32H+	0.1	nd	0.02 ± 0.01	0.11 ± 0.02	0.02 ± 0.01
262.26				0.0005 ± 0.0003	0.01 ± 0.004	0.02 ± 0.005	0.01 ± 0.003
262.93				nd	0.01 ± 0.004	0.01 ± 0.01	0.01 ± 0.005
262.99		C4H6O13H+	-1.4	nd	0.01 ± 0.004	0.01 ± 0.005	0.01 ± 0.003
263.17		C16H22O3H+	-0.7	0.001 ± 0.001	0.01 ± 0.004	0.04 ± 0.01	0.01 ± 0.003
263.27		C19H34H+	1.9	nd	0.01 ± 0.004	0.04 ± 0.01	0.02 ± 0.01
264				nd	0.02 ± 0.01	0.03 ± 0.01	0.02 ± 0.01
264.92				nd	0.01 ± 0.004	0.02 ± 0.01	0.01 ± 0.004
265.29		C19H36H+	1.4	nd	0.02 ± 0.004	0.04 ± 0.01	0.01 ± 0.003
266.9				nd	0.08 ± 0.03	0.11 ± 0.05	0.05 ± 0.03
267.9				nd	0.005 ± 0.002	0.01 ± 0.004	0.01 ± 0.003
268.89				nd	0.07 ± 0.03	0.10 ± 0.04	0.05 ± 0.03
269.89				0.0003 ± 0.0003	0.01 ± 0.003	0.02 ± 0.004	0.02 ± 0.004
270.89				nd	0.02 ± 0.01	0.03 ± 0.01	0.02 ± 0.01
271.24		C20H30H+	-1.5	nd	0.01 ± 0.003	0.02 ± 0.01	0.01 ± 0.003
272.89				nd	0.01 ± 0.002	0.01 ± 0.003	0.01 ± 0.002
273.26		C20H32H+	0.8	nd	0.01 ± 0.005	0.04 ± 0.01	0.02 ± 0.01
274.26				0.002 ± 0.001	0.01 ± 0.002	0.01 ± 0.003	0.01 ± 0.002
275.27		C15H34O2N2H+	-2	nd	0.01 ± 0.004	0.03 ± 0.01	0.01 ± 0.005
276.28				0.01 ± 0.001	0.01 ± 0.002	0.02 ± 0.005	0.005 ± 0.002
277.01		C5H8O13H+	-1	0.0004 ± 0.0004	0.01 ± 0.002	0.01 ± 0.003	0.01 ± 0.003
277.29		C20H36H+	1.3	nd	0.01 ± 0.003	0.02 ± 0.01	0.01 ± 0.003
278.9				nd	0.01 ± 0.01	0.02 ± 0.01	0.01 ± 0.005
279.16		C16H22O4H+	0.7	nd	0.02 ± 0.004	0.03 ± 0.01	0.01 ± 0.003
279.3		C20H38H+	0.6	0.01 ± 0.001	0.004 ± 0.002	0.02 ± 0.01	0.005 ± 0.002
Total				5965 ± 3672	20042 ± 2506	548 ± 178	167 ± 86
